# Supplementary material for: Parietal theta burst TMS does not modulate bistable perception
Source: Neurosci Conscious. 2024 Mar 17;2024(1):niae009. doi: 10.1093/nc/niae009 (PMC10972555; doi:10.1093/nc/niae009)
Supplement: niae009_Supp [file niae009_supp.zip]

Archive with 1 entries (1 files):
- suppl_data/Exp3-stimuli.mp4
